# Supplementary material for: Improved Binding Affinity and Pharmacokinetics Enable Sustained Degradation of BCL6 In Vivo
Source: J Med Chem. 2022 Jun 2;65(12):8191–207. doi: 10.1021/acs.jmedchem.1c02175 (PMC9234961; doi:10.1021/acs.jmedchem.1c02175)
Supplement: Supplementary file 1 — jm1c02175_si_001.csv [file jm1c02175_si_001.csv]

CCT	SMILES	BCL6 TR-FRET IC50 Geometric Mean (nM)	MSD degrader assay [OCI-LY1] DC50 Geometric Mean (nM)
2 (CCT369260)	C[C@@H]1CN(C[C@H](C)C1(F)F)c1ncc(c(n1)Nc1ccc2c(c1)N(CCC(C)(C)O)C(=O)N2C)Cl	522.7	54.4
3	CN1C(=O)N(CCC(C)(C)O)c2cc(ccc21)Nc1nc(ncc1Cl)N1CCC(F)(F)C(O)C1	237.6	275.9
4	CN1C(=O)N(CCC(C)(C)O)c2cc(ccc21)Nc1nc(ncc1Cl)N1CCC(F)(F)C(CO)C1	86.1	80.2
5	C[C@@H]1C[C@H](O)CN(C1)c1ncc(c(n1)Nc1ccc2c(c1)N(CCC(C)(C)O)C(=O)N2C)Cl	95.1	34.5
8a	CN1C(=O)C2=C(N[C@@H](C3CC3)C(F)(F)CO2)c2cc(ccc21)Nc1nc(ncc1Cl)N1CCC(F)(F)[C@@H](O)C1	3.5	7.1
8b	CN1C(=O)C2=C(N[C@@H](C3CC3)C(F)(F)CO2)c2cc(ccc21)Nc1nc(ncc1Cl)N1CCC(F)(F)[C@H](O)C1	4.6	>2000
9a	CN1C(=O)C2=C(N[C@@H](C3CC3)C(F)(F)CO2)c2cc(ccc21)Nc1nc(ncc1Cl)N1CCC(F)(F)[C@@H](CO)C1	1.5	2.7
9b	CN1C(=O)C2=C(N[C@@H](C3CC3)C(F)(F)CO2)c2cc(ccc21)Nc1nc(ncc1Cl)N1CCC(F)(F)[C@H](CO)C1	4.1	>2000
10a	C[C@H]1C[C@H](CN(C1)c1ncc(c(n1)Nc1ccc2c(c1)C1=C(OCC(F)(F)[C@@H](N1)C1CC1)C(=O)N2C)Cl)NC(=O)C	3.6	2.2
10b	C[C@@H]1C[C@@H](CN(C1)c1ncc(c(n1)Nc1ccc2c(c1)C1=C(OCC(F)(F)[C@@H](N1)C1CC1)C(=O)N2C)Cl)NC(=O)C	2.9	>2000
11a	C[C@H]1C[C@H](CN(C1)c1ncc(c(n1)Nc1ccc2c(c1)C1=C(OCC(F)(F)[C@@H](N1)C1CC1)C(=O)N2C)Cl)N(C)C	3.3	9.8
11b	C[C@@H]1C[C@@H](CN(C1)c1ncc(c(n1)Nc1ccc2c(c1)C1=C(OCC(F)(F)[C@@H](N1)C1CC1)C(=O)N2C)Cl)N(C)C	3.6	>2000
12a (CCT373566)	C[C@H]1C[C@@H](O)CN(C1)c1ncc(c(n1)Nc1ccc2c(c1)C1=C(OCC(F)(F)[C@@H](N1)C1CC1)C(=O)N2C)Cl	2.2	0.7
12b (CCT373567)	C[C@@H]1C[C@H](O)CN(C1)c1ncc(c(n1)Nc1ccc2c(c1)C1=C(OCC(F)(F)[C@@H](N1)C1CC1)C(=O)N2C)Cl	2.8	>2000
13a	C[C@@H]1C[C@@H](O)CN(C1)c1ncc(c(n1)Nc1ccc2c(c1)C1=C(OCC(F)(F)[C@@H](N1)C1CC1)C(=O)N2C)Cl	9.9	>2000
13b	C[C@H]1C[C@H](O)CN(C1)c1ncc(c(n1)Nc1ccc2c(c1)C1=C(OCC(F)(F)[C@@H](N1)C1CC1)C(=O)N2C)Cl	6	>2000
14a	CN1C(=O)C2=C(N[C@@H](C3CC3)C(F)(F)CO2)c2cc(ccc21)Nc1nc(ncc1Cl)N1CCC[C@@H](O)C1	2.5	>2000
14b	CN1C(=O)C2=C(N[C@@H](C3CC3)C(F)(F)CO2)c2cc(ccc21)Nc1nc(ncc1Cl)N1CCC[C@H](O)C1	3	>2000
15a	C[C@H]1CCCN(C1)c1ncc(c(n1)Nc1ccc2c(c1)C1=C(OCC(F)(F)[C@@H](N1)C1CC1)C(=O)N2C)Cl	36.5	6.3
15b	C[C@@H]1CCCN(C1)c1ncc(c(n1)Nc1ccc2c(c1)C1=C(OCC(F)(F)[C@@H](N1)C1CC1)C(=O)N2C)Cl	24.6	32.6
