# Supplementary material for: Improved Binding Affinity and Pharmacokinetics Enable Sustained Degradation of BCL6 In Vivo
Source: J Med Chem. 2022 Jun 2;65(12):8191–207. doi: 10.1021/acs.jmedchem.1c02175 (PMC9234961; doi:10.1021/acs.jmedchem.1c02175)
Supplement: Supplementary file 2 — jm1c02175_si_002.xlsx [file jm1c02175_si_002.xlsx]

## Sheet: SAFETYScan
Order Id	Compound Name	Target Class	Assay Name	Assay Target	Mode	Result Type	Value Prefix	RC50 (uM)	Hill	Curve Bottom	Curve Top	Max Response
US073-0012209-O	CCT373566_9B	GPCR	Calcium Flux	ADORA2A	Agonist	EC50	>	10				0
US073-0012209-O	CCT373566_9B	GPCR	Calcium Flux	ADRA1A	Agonist	EC50	>	10				5.05
US073-0012209-O	CCT373566_9B	GPCR	Calcium Flux	AVPR1A	Agonist	EC50	>	10				4.09
US073-0012209-O	CCT373566_9B	GPCR	Calcium Flux	CCKAR	Agonist	EC50	>	10				2.17
US073-0012209-O	CCT373566_9B	GPCR	Calcium Flux	CHRM1	Agonist	EC50	>	10				3.12
US073-0012209-O	CCT373566_9B	GPCR	Calcium Flux	CHRM3	Agonist	EC50	>	10				3.17
US073-0012209-O	CCT373566_9B	GPCR	Calcium Flux	EDNRA	Agonist	EC50	>	10				0.25
US073-0012209-O	CCT373566_9B	GPCR	Calcium Flux	HRH1	Agonist	EC50	>	10				1.78
US073-0012209-O	CCT373566_9B	GPCR	Calcium Flux	HTR2A	Agonist	EC50	>	10				0
US073-0012209-O	CCT373566_9B	GPCR	Calcium Flux	HTR2B	Agonist	EC50	>	10				1.98
US073-0012209-O	CCT373566_9B	GPCR	Calcium Flux	ADORA2A	Antagonist	IC50	>	10				4.91
US073-0012209-O	CCT373566_9B	GPCR	Calcium Flux	ADRA1A	Antagonist	IC50	>	10				0
US073-0012209-O	CCT373566_9B	GPCR	Calcium Flux	AVPR1A	Antagonist	IC50	>	10				0
US073-0012209-O	CCT373566_9B	GPCR	Calcium Flux	CCKAR	Antagonist	IC50	>	10				0
US073-0012209-O	CCT373566_9B	GPCR	Calcium Flux	CHRM1	Antagonist	IC50	>	10				3.44
US073-0012209-O	CCT373566_9B	GPCR	Calcium Flux	CHRM3	Antagonist	IC50	>	10				0
US073-0012209-O	CCT373566_9B	GPCR	Calcium Flux	EDNRA	Antagonist	IC50	>	10				0
US073-0012209-O	CCT373566_9B	GPCR	Calcium Flux	HRH1	Antagonist	IC50	>	10				0
US073-0012209-O	CCT373566_9B	GPCR	Calcium Flux	HTR2A	Antagonist	IC50	>	10				1.76
US073-0012209-O	CCT373566_9B	GPCR	Calcium Flux	HTR2B	Antagonist	IC50	>	10				24.19
US073-0012209-O	CCT373566_9B	GPCR	cAMP	ADRA2A	Agonist	EC50	>	10				33.6
US073-0012209-O	CCT373566_9B	GPCR	cAMP	ADRB1	Agonist	EC50	>	10				0
US073-0012209-O	CCT373566_9B	GPCR	cAMP	ADRB2	Agonist	EC50	>	10				0
US073-0012209-O	CCT373566_9B	GPCR	cAMP	CHRM2	Agonist	EC50	>	10				15
US073-0012209-O	CCT373566_9B	GPCR	cAMP	CNR1	Agonist	EC50	>	10				18.87
US073-0012209-O	CCT373566_9B	GPCR	cAMP	CNR2	Agonist	EC50	>	10				0
US073-0012209-O	CCT373566_9B	GPCR	cAMP	DRD1	Agonist	EC50	>	10				0
US073-0012209-O	CCT373566_9B	GPCR	cAMP	DRD2S	Agonist	EC50	>	10				1.64
US073-0012209-O	CCT373566_9B	GPCR	cAMP	HRH2	Agonist	EC50	>	10				0
US073-0012209-O	CCT373566_9B	GPCR	cAMP	HTR1A	Agonist	EC50	>	10				12.51
US073-0012209-O	CCT373566_9B	GPCR	cAMP	HTR1B	Agonist	EC50	>	10				21.51
US073-0012209-O	CCT373566_9B	GPCR	cAMP	OPRD1	Agonist	EC50	=	4.94766	0.69	0	100	60.32
US073-0012209-O	CCT373566_9B	GPCR	cAMP	OPRK1	Agonist	EC50	>	10				37.14
US073-0012209-O	CCT373566_9B	GPCR	cAMP	OPRM1	Agonist	EC50	>	10				28.88
US073-0012209-O	CCT373566_9B	GPCR	cAMP	ADRA2A	Antagonist	IC50	>	10				0
US073-0012209-O	CCT373566_9B	GPCR	cAMP	ADRB1	Antagonist	IC50	>	10				57.29
US073-0012209-O	CCT373566_9B	GPCR	cAMP	ADRB2	Antagonist	IC50	=	1.7404	0.43	0	100	62.32
US073-0012209-O	CCT373566_9B	GPCR	cAMP	CHRM2	Antagonist	IC50	>	10				30.07
US073-0012209-O	CCT373566_9B	GPCR	cAMP	CNR1	Antagonist	IC50	>	10				1.95
US073-0012209-O	CCT373566_9B	GPCR	cAMP	CNR2	Antagonist	IC50	>	10				10.72
US073-0012209-O	CCT373566_9B	GPCR	cAMP	DRD1	Antagonist	IC50	=	4.88686	0.64	0	100	51.9
US073-0012209-O	CCT373566_9B	GPCR	cAMP	DRD2S	Antagonist	IC50	>	10				28.74
US073-0012209-O	CCT373566_9B	GPCR	cAMP	HRH2	Antagonist	IC50	>	10				46.26
US073-0012209-O	CCT373566_9B	GPCR	cAMP	HTR1A	Antagonist	IC50	>	10				13.78
US073-0012209-O	CCT373566_9B	GPCR	cAMP	HTR1B	Antagonist	IC50	>	10				5.08
US073-0012209-O	CCT373566_9B	GPCR	cAMP	OPRD1	Antagonist	IC50	>	10				0
US073-0012209-O	CCT373566_9B	GPCR	cAMP	OPRK1	Antagonist	IC50	>	10				1.28
US073-0012209-O	CCT373566_9B	GPCR	cAMP	OPRM1	Antagonist	IC50	>	10				9.16
US073-0012209-O	CCT373566_9B	Ion Channel	Ion Channel	CAV1.2	Blocker	IC50	>	10				0
US073-0012209-O	CCT373566_9B	Ion Channel	Ion Channel	GABAA	Blocker	IC50	>	10				1.51
US073-0012209-O	CCT373566_9B	Ion Channel	Ion Channel	hERG	Blocker	IC50	=	1.44228	1.1	0	100	93.05
US073-0012209-O	CCT373566_9B	Ion Channel	Ion Channel	HTR3A	Blocker	IC50	>	10				14.99
US073-0012209-O	CCT373566_9B	Ion Channel	Ion Channel	KvLQT1/minK	Blocker	IC50	>	10				13.14
US073-0012209-O	CCT373566_9B	Ion Channel	Ion Channel	nAChR(a4/b2)	Blocker	IC50	>	10				7.49
US073-0012209-O	CCT373566_9B	Ion Channel	Ion Channel	NAV1.5	Blocker	IC50	>	10				1.35
US073-0012209-O	CCT373566_9B	Ion Channel	Ion Channel	NMDAR (1A/2B)	Blocker	IC50	>	10				0
US073-0012209-O	CCT373566_9B	Ion Channel	Ion Channel	GABAA	Opener	EC50	>	10				4.81
US073-0012209-O	CCT373566_9B	Ion Channel	Ion Channel	HTR3A	Opener	EC50	>	10				1.5
US073-0012209-O	CCT373566_9B	Ion Channel	Ion Channel	KvLQT1/minK	Opener	EC50	>	10				3.79
US073-0012209-O	CCT373566_9B	Ion Channel	Ion Channel	nAChR(a4/b2)	Opener	EC50	>	10				0
US073-0012209-O	CCT373566_9B	Ion Channel	Ion Channel	NMDAR (1A/2B)	Opener	EC50	>	10				1.31
US073-0012209-O	CCT373566_9B	Kinases	Binding	INSR	Inhibitor	IC50	>	10				0
US073-0012209-O	CCT373566_9B	Kinases	Binding	LCK	Inhibitor	IC50	>	10				1.52
US073-0012209-O	CCT373566_9B	Kinases	Binding	ROCK1	Inhibitor	IC50	>	10				14.93
US073-0012209-O	CCT373566_9B	Kinases	Binding	VEGFR2	Inhibitor	IC50	>	10				15.76
US073-0012209-O	CCT373566_9B	NHR	NHR Nuclear Translocation	AR	Agonist	EC50	>	10				0
US073-0012209-O	CCT373566_9B	NHR	NHR Nuclear Translocation	AR	Antagonist	IC50	>	10				0
US073-0012209-O	CCT373566_9B	NHR	NHR Protein Interaction	GR	Agonist	EC50	>	10				0.05
US073-0012209-O	CCT373566_9B	NHR	NHR Protein Interaction	GR	Antagonist	IC50	>	10				2.11
US073-0012209-O	CCT373566_9B	Non-Kinase Enzymes	Enzymatic	AChE	Inhibitor	IC50	>	10				3.36
US073-0012209-O	CCT373566_9B	Non-Kinase Enzymes	Enzymatic	COX1	Inhibitor	IC50	>	10				32.98
US073-0012209-O	CCT373566_9B	Non-Kinase Enzymes	Enzymatic	COX2	Inhibitor	IC50	>	10				0
US073-0012209-O	CCT373566_9B	Non-Kinase Enzymes	Enzymatic	MAOA	Inhibitor	IC50	>	10				0
US073-0012209-O	CCT373566_9B	Non-Kinase Enzymes	Enzymatic	PDE3A	Inhibitor	IC50	>	10				0.2
US073-0012209-O	CCT373566_9B	Non-Kinase Enzymes	Enzymatic	PDE4D2	Inhibitor	IC50	>	10				10.84
US073-0012209-O	CCT373566_9B	Transporter	Transporter	DAT	Blocker	IC50	>	10				0
US073-0012209-O	CCT373566_9B	Transporter	Transporter	NET	Blocker	IC50	>	10				8.36
US073-0012209-O	CCT373566_9B	Transporter	Transporter	SERT	Blocker	IC50	>	10				0

## Sheet: KINOMEscan scanMAX panel
Compound Name	DiscoveRx Gene Symbol	Entrez Gene Symbol	Percent Control	Compound Concentration (nM)
CCT373566_9A	AAK1	AAK1	93	1000
CCT373566_9A	ABL1(E255K)-phosphorylated	ABL1	99	1000
CCT373566_9A	ABL1(F317I)-nonphosphorylated	ABL1	95	1000
CCT373566_9A	ABL1(F317I)-phosphorylated	ABL1	90	1000
CCT373566_9A	ABL1(F317L)-nonphosphorylated	ABL1	100	1000
CCT373566_9A	ABL1(F317L)-phosphorylated	ABL1	93	1000
CCT373566_9A	ABL1(H396P)-nonphosphorylated	ABL1	83	1000
CCT373566_9A	ABL1(H396P)-phosphorylated	ABL1	94	1000
CCT373566_9A	ABL1(M351T)-phosphorylated	ABL1	90	1000
CCT373566_9A	ABL1(Q252H)-nonphosphorylated	ABL1	94	1000
CCT373566_9A	ABL1(Q252H)-phosphorylated	ABL1	98	1000
CCT373566_9A	ABL1(T315I)-nonphosphorylated	ABL1	89	1000
CCT373566_9A	ABL1(T315I)-phosphorylated	ABL1	88	1000
CCT373566_9A	ABL1(Y253F)-phosphorylated	ABL1	91	1000
CCT373566_9A	ABL1-nonphosphorylated	ABL1	92	1000
CCT373566_9A	ABL1-phosphorylated	ABL1	99	1000
CCT373566_9A	ABL2	ABL2	100	1000
CCT373566_9A	ACVR1	ACVR1	85	1000
CCT373566_9A	ACVR1B	ACVR1B	100	1000
CCT373566_9A	ACVR2A	ACVR2A	82	1000
CCT373566_9A	ACVR2B	ACVR2B	84	1000
CCT373566_9A	ACVRL1	ACVRL1	96	1000
CCT373566_9A	ADCK3	CABC1	100	1000
CCT373566_9A	ADCK4	ADCK4	93	1000
CCT373566_9A	AKT1	AKT1	100	1000
CCT373566_9A	AKT2	AKT2	100	1000
CCT373566_9A	AKT3	AKT3	93	1000
CCT373566_9A	ALK	ALK	98	1000
CCT373566_9A	ALK(C1156Y)	ALK	95	1000
CCT373566_9A	ALK(L1196M)	ALK	97	1000
CCT373566_9A	AMPK-alpha1	PRKAA1	100	1000
CCT373566_9A	AMPK-alpha2	PRKAA2	100	1000
CCT373566_9A	ANKK1	ANKK1	95	1000
CCT373566_9A	ARK5	NUAK1	98	1000
CCT373566_9A	ASK1	MAP3K5	100	1000
CCT373566_9A	ASK2	MAP3K6	98	1000
CCT373566_9A	AURKA	AURKA	100	1000
CCT373566_9A	AURKB	AURKB	92	1000
CCT373566_9A	AURKC	AURKC	100	1000
CCT373566_9A	AXL	AXL	95	1000
CCT373566_9A	BIKE	BMP2K	100	1000
CCT373566_9A	BLK	BLK	99	1000
CCT373566_9A	BMPR1A	BMPR1A	100	1000
CCT373566_9A	BMPR1B	BMPR1B	97	1000
CCT373566_9A	BMPR2	BMPR2	100	1000
CCT373566_9A	BMX	BMX	100	1000
CCT373566_9A	BRAF	BRAF	92	1000
CCT373566_9A	BRAF(V600E)	BRAF	100	1000
CCT373566_9A	BRK	PTK6	100	1000
CCT373566_9A	BRSK1	BRSK1	96	1000
CCT373566_9A	BRSK2	BRSK2	100	1000
CCT373566_9A	BTK	BTK	100	1000
CCT373566_9A	BUB1	BUB1	94	1000
CCT373566_9A	CAMK1	CAMK1	89	1000
CCT373566_9A	CAMK1B	PNCK	69	1000
CCT373566_9A	CAMK1D	CAMK1D	92	1000
CCT373566_9A	CAMK1G	CAMK1G	96	1000
CCT373566_9A	CAMK2A	CAMK2A	79	1000
CCT373566_9A	CAMK2B	CAMK2B	76	1000
CCT373566_9A	CAMK2D	CAMK2D	88	1000
CCT373566_9A	CAMK2G	CAMK2G	96	1000
CCT373566_9A	CAMK4	CAMK4	100	1000
CCT373566_9A	CAMKK1	CAMKK1	99	1000
CCT373566_9A	CAMKK2	CAMKK2	88	1000
CCT373566_9A	CASK	CASK	92	1000
CCT373566_9A	CDC2L1	CDK11B	100	1000
CCT373566_9A	CDC2L2	CDC2L2	97	1000
CCT373566_9A	CDC2L5	CDK13	99	1000
CCT373566_9A	CDK11	CDK19	99	1000
CCT373566_9A	CDK2	CDK2	96	1000
CCT373566_9A	CDK3	CDK3	100	1000
CCT373566_9A	CDK4	CDK4	100	1000
CCT373566_9A	CDK4-cyclinD1	CDK4	94	1000
CCT373566_9A	CDK4-cyclinD3	CDK4	95	1000
CCT373566_9A	CDK5	CDK5	97	1000
CCT373566_9A	CDK7	CDK7	93	1000
CCT373566_9A	CDK8	CDK8	100	1000
CCT373566_9A	CDK9	CDK9	96	1000
CCT373566_9A	CDKL1	CDKL1	97	1000
CCT373566_9A	CDKL2	CDKL2	100	1000
CCT373566_9A	CDKL3	CDKL3	100	1000
CCT373566_9A	CDKL5	CDKL5	96	1000
CCT373566_9A	CHEK1	CHEK1	100	1000
CCT373566_9A	CHEK2	CHEK2	99	1000
CCT373566_9A	CIT	CIT	99	1000
CCT373566_9A	CLK1	CLK1	94	1000
CCT373566_9A	CLK2	CLK2	68	1000
CCT373566_9A	CLK3	CLK3	97	1000
CCT373566_9A	CLK4	CLK4	91	1000
CCT373566_9A	CSF1R	CSF1R	100	1000
CCT373566_9A	CSF1R-autoinhibited	CSF1R	77	1000
CCT373566_9A	CSK	CSK	86	1000
CCT373566_9A	CSNK1A1	CSNK1A1	100	1000
CCT373566_9A	CSNK1A1L	CSNK1A1L	96	1000
CCT373566_9A	CSNK1D	CSNK1D	99	1000
CCT373566_9A	CSNK1E	CSNK1E	90	1000
CCT373566_9A	CSNK1G1	CSNK1G1	97	1000
CCT373566_9A	CSNK1G2	CSNK1G2	99	1000
CCT373566_9A	CSNK1G3	CSNK1G3	100	1000
CCT373566_9A	CSNK2A1	CSNK2A1	91	1000
CCT373566_9A	CSNK2A2	CSNK2A2	100	1000
CCT373566_9A	CTK	MATK	100	1000
CCT373566_9A	DAPK1	DAPK1	83	1000
CCT373566_9A	DAPK2	DAPK2	99	1000
CCT373566_9A	DAPK3	DAPK3	100	1000
CCT373566_9A	DCAMKL1	DCLK1	100	1000
CCT373566_9A	DCAMKL2	DCLK2	100	1000
CCT373566_9A	DCAMKL3	DCLK3	100	1000
CCT373566_9A	DDR1	DDR1	100	1000
CCT373566_9A	DDR2	DDR2	100	1000
CCT373566_9A	DLK	MAP3K12	96	1000
CCT373566_9A	DMPK	DMPK	98	1000
CCT373566_9A	DMPK2	CDC42BPG	100	1000
CCT373566_9A	DRAK1	STK17A	99	1000
CCT373566_9A	DRAK2	STK17B	98	1000
CCT373566_9A	DYRK1A	DYRK1A	95	1000
CCT373566_9A	DYRK1B	DYRK1B	87	1000
CCT373566_9A	DYRK2	DYRK2	91	1000
CCT373566_9A	EGFR	EGFR	100	1000
CCT373566_9A	EGFR(E746-A750del)	EGFR	100	1000
CCT373566_9A	EGFR(G719C)	EGFR	94	1000
CCT373566_9A	EGFR(G719S)	EGFR	100	1000
CCT373566_9A	EGFR(L747-E749del, A750P)	EGFR	98	1000
CCT373566_9A	EGFR(L747-S752del, P753S)	EGFR	100	1000
CCT373566_9A	EGFR(L747-T751del,Sins)	EGFR	100	1000
CCT373566_9A	EGFR(L858R)	EGFR	100	1000
CCT373566_9A	EGFR(L858R,T790M)	EGFR	81	1000
CCT373566_9A	EGFR(L861Q)	EGFR	100	1000
CCT373566_9A	EGFR(S752-I759del)	EGFR	86	1000
CCT373566_9A	EGFR(T790M)	EGFR	100	1000
CCT373566_9A	EIF2AK1	EIF2AK1	72	1000
CCT373566_9A	EPHA1	EPHA1	100	1000
CCT373566_9A	EPHA2	EPHA2	99	1000
CCT373566_9A	EPHA3	EPHA3	85	1000
CCT373566_9A	EPHA4	EPHA4	100	1000
CCT373566_9A	EPHA5	EPHA5	98	1000
CCT373566_9A	EPHA6	EPHA6	100	1000
CCT373566_9A	EPHA7	EPHA7	100	1000
CCT373566_9A	EPHA8	EPHA8	100	1000
CCT373566_9A	EPHB1	EPHB1	99	1000
CCT373566_9A	EPHB2	EPHB2	96	1000
CCT373566_9A	EPHB3	EPHB3	100	1000
CCT373566_9A	EPHB4	EPHB4	100	1000
CCT373566_9A	EPHB6	EPHB6	93	1000
CCT373566_9A	ERBB2	ERBB2	94	1000
CCT373566_9A	ERBB3	ERBB3	85	1000
CCT373566_9A	ERBB4	ERBB4	99	1000
CCT373566_9A	ERK1	MAPK3	98	1000
CCT373566_9A	ERK2	MAPK1	96	1000
CCT373566_9A	ERK3	MAPK6	100	1000
CCT373566_9A	ERK4	MAPK4	100	1000
CCT373566_9A	ERK5	MAPK7	97	1000
CCT373566_9A	ERK8	MAPK15	95	1000
CCT373566_9A	ERN1	ERN1	92	1000
CCT373566_9A	FAK	PTK2	96	1000
CCT373566_9A	FER	FER	100	1000
CCT373566_9A	FES	FES	100	1000
CCT373566_9A	FGFR1	FGFR1	100	1000
CCT373566_9A	FGFR2	FGFR2	100	1000
CCT373566_9A	FGFR3	FGFR3	100	1000
CCT373566_9A	FGFR3(G697C)	FGFR3	99	1000
CCT373566_9A	FGFR4	FGFR4	100	1000
CCT373566_9A	FGR	FGR	100	1000
CCT373566_9A	FLT1	FLT1	100	1000
CCT373566_9A	FLT3	FLT3	99	1000
CCT373566_9A	FLT3(D835H)	FLT3	90	1000
CCT373566_9A	FLT3(D835V)	FLT3	90	1000
CCT373566_9A	FLT3(D835Y)	FLT3	90	1000
CCT373566_9A	FLT3(ITD)	FLT3	99	1000
CCT373566_9A	FLT3(ITD,D835V)	FLT3	75	1000
CCT373566_9A	FLT3(ITD,F691L)	FLT3	83	1000
CCT373566_9A	FLT3(K663Q)	FLT3	97	1000
CCT373566_9A	FLT3(N841I)	FLT3	94	1000
CCT373566_9A	FLT3(R834Q)	FLT3	100	1000
CCT373566_9A	FLT3-autoinhibited	FLT3	98	1000
CCT373566_9A	FLT4	FLT4	100	1000
CCT373566_9A	FRK	FRK	100	1000
CCT373566_9A	FYN	FYN	100	1000
CCT373566_9A	GAK	GAK	86	1000
CCT373566_9A	GCN2(Kin.Dom.2,S808G)	EIF2AK4	100	1000
CCT373566_9A	GRK1	GRK1	100	1000
CCT373566_9A	GRK2	ADRBK1	41	1000
CCT373566_9A	GRK3	ADRBK2	100	1000
CCT373566_9A	GRK4	GRK4	91	1000
CCT373566_9A	GRK7	GRK7	96	1000
CCT373566_9A	GSK3A	GSK3A	95	1000
CCT373566_9A	GSK3B	GSK3B	94	1000
CCT373566_9A	HASPIN	GSG2	100	1000
CCT373566_9A	HCK	HCK	98	1000
CCT373566_9A	HIPK1	HIPK1	98	1000
CCT373566_9A	HIPK2	HIPK2	100	1000
CCT373566_9A	HIPK3	HIPK3	100	1000
CCT373566_9A	HIPK4	HIPK4	96	1000
CCT373566_9A	HPK1	MAP4K1	82	1000
CCT373566_9A	HUNK	HUNK	100	1000
CCT373566_9A	ICK	ICK	100	1000
CCT373566_9A	IGF1R	IGF1R	100	1000
CCT373566_9A	IKK-alpha	CHUK	99	1000
CCT373566_9A	IKK-beta	IKBKB	91	1000
CCT373566_9A	IKK-epsilon	IKBKE	100	1000
CCT373566_9A	INSR	INSR	98	1000
CCT373566_9A	INSRR	INSRR	100	1000
CCT373566_9A	IRAK1	IRAK1	77	1000
CCT373566_9A	IRAK3	IRAK3	100	1000
CCT373566_9A	IRAK4	IRAK4	80	1000
CCT373566_9A	ITK	ITK	100	1000
CCT373566_9A	JAK1(JH1domain-catalytic)	JAK1	100	1000
CCT373566_9A	JAK1(JH2domain-pseudokinase)	JAK1	90	1000
CCT373566_9A	JAK2(JH1domain-catalytic)	JAK2	97	1000
CCT373566_9A	JAK3(JH1domain-catalytic)	JAK3	78	1000
CCT373566_9A	JNK1	MAPK8	85	1000
CCT373566_9A	JNK2	MAPK9	78	1000
CCT373566_9A	JNK3	MAPK10	87	1000
CCT373566_9A	KIT	KIT	100	1000
CCT373566_9A	KIT(A829P)	KIT	100	1000
CCT373566_9A	KIT(D816H)	KIT	87	1000
CCT373566_9A	KIT(D816V)	KIT	100	1000
CCT373566_9A	KIT(L576P)	KIT	100	1000
CCT373566_9A	KIT(V559D)	KIT	100	1000
CCT373566_9A	KIT(V559D,T670I)	KIT	98	1000
CCT373566_9A	KIT(V559D,V654A)	KIT	98	1000
CCT373566_9A	KIT-autoinhibited	KIT	90	1000
CCT373566_9A	LATS1	LATS1	94	1000
CCT373566_9A	LATS2	LATS2	96	1000
CCT373566_9A	LCK	LCK	100	1000
CCT373566_9A	LIMK1	LIMK1	57	1000
CCT373566_9A	LIMK2	LIMK2	100	1000
CCT373566_9A	LKB1	STK11	65	1000
CCT373566_9A	LOK	STK10	100	1000
CCT373566_9A	LRRK2	LRRK2	98	1000
CCT373566_9A	LRRK2(G2019S)	LRRK2	12	1000
CCT373566_9A	LTK	LTK	100	1000
CCT373566_9A	LYN	LYN	88	1000
CCT373566_9A	LZK	MAP3K13	81	1000
CCT373566_9A	MAK	MAK	93	1000
CCT373566_9A	MAP3K1	MAP3K1	93	1000
CCT373566_9A	MAP3K15	MAP3K15	99	1000
CCT373566_9A	MAP3K2	MAP3K2	95	1000
CCT373566_9A	MAP3K3	MAP3K3	100	1000
CCT373566_9A	MAP3K4	MAP3K4	100	1000
CCT373566_9A	MAP4K2	MAP4K2	99	1000
CCT373566_9A	MAP4K3	MAP4K3	100	1000
CCT373566_9A	MAP4K4	MAP4K4	87	1000
CCT373566_9A	MAP4K5	MAP4K5	85	1000
CCT373566_9A	MAPKAPK2	MAPKAPK2	97	1000
CCT373566_9A	MAPKAPK5	MAPKAPK5	100	1000
CCT373566_9A	MARK1	MARK1	100	1000
CCT373566_9A	MARK2	MARK2	93	1000
CCT373566_9A	MARK3	MARK3	89	1000
CCT373566_9A	MARK4	MARK4	100	1000
CCT373566_9A	MAST1	MAST1	100	1000
CCT373566_9A	MEK1	MAP2K1	90	1000
CCT373566_9A	MEK2	MAP2K2	79	1000
CCT373566_9A	MEK3	MAP2K3	100	1000
CCT373566_9A	MEK4	MAP2K4	90	1000
CCT373566_9A	MEK5	MAP2K5	100	1000
CCT373566_9A	MEK6	MAP2K6	89	1000
CCT373566_9A	MELK	MELK	100	1000
CCT373566_9A	MERTK	MERTK	96	1000
CCT373566_9A	MET	MET	100	1000
CCT373566_9A	MET(M1250T)	MET	100	1000
CCT373566_9A	MET(Y1235D)	MET	99	1000
CCT373566_9A	MINK	MINK1	87	1000
CCT373566_9A	MKK7	MAP2K7	91	1000
CCT373566_9A	MKNK1	MKNK1	91	1000
CCT373566_9A	MKNK2	MKNK2	100	1000
CCT373566_9A	MLCK	MYLK3	100	1000
CCT373566_9A	MLK1	MAP3K9	100	1000
CCT373566_9A	MLK2	MAP3K10	100	1000
CCT373566_9A	MLK3	MAP3K11	100	1000
CCT373566_9A	MRCKA	CDC42BPA	99	1000
CCT373566_9A	MRCKB	CDC42BPB	100	1000
CCT373566_9A	MST1	STK4	99	1000
CCT373566_9A	MST1R	MST1R	91	1000
CCT373566_9A	MST2	STK3	100	1000
CCT373566_9A	MST3	STK24	80	1000
CCT373566_9A	MST4	MST4	100	1000
CCT373566_9A	MTOR	MTOR	87	1000
CCT373566_9A	MUSK	MUSK	100	1000
CCT373566_9A	MYLK	MYLK	91	1000
CCT373566_9A	MYLK2	MYLK2	100	1000
CCT373566_9A	MYLK4	MYLK4	100	1000
CCT373566_9A	MYO3A	MYO3A	100	1000
CCT373566_9A	MYO3B	MYO3B	100	1000
CCT373566_9A	NDR1	STK38	100	1000
CCT373566_9A	NDR2	STK38L	98	1000
CCT373566_9A	NEK1	NEK1	98	1000
CCT373566_9A	NEK10	NEK10	99	1000
CCT373566_9A	NEK11	NEK11	95	1000
CCT373566_9A	NEK2	NEK2	92	1000
CCT373566_9A	NEK3	NEK3	98	1000
CCT373566_9A	NEK4	NEK4	91	1000
CCT373566_9A	NEK5	NEK5	100	1000
CCT373566_9A	NEK6	NEK6	100	1000
CCT373566_9A	NEK7	NEK7	96	1000
CCT373566_9A	NEK9	NEK9	95	1000
CCT373566_9A	NIK	MAP3K14	83	1000
CCT373566_9A	NIM1	MGC42105	90	1000
CCT373566_9A	NLK	NLK	100	1000
CCT373566_9A	OSR1	OXSR1	100	1000
CCT373566_9A	p38-alpha	MAPK14	96	1000
CCT373566_9A	p38-beta	MAPK11	100	1000
CCT373566_9A	p38-delta	MAPK13	94	1000
CCT373566_9A	p38-gamma	MAPK12	92	1000
CCT373566_9A	PAK1	PAK1	100	1000
CCT373566_9A	PAK2	PAK2	100	1000
CCT373566_9A	PAK3	PAK3	99	1000
CCT373566_9A	PAK4	PAK4	100	1000
CCT373566_9A	PAK6	PAK6	93	1000
CCT373566_9A	PAK7	PAK7	96	1000
CCT373566_9A	PCTK1	CDK16	100	1000
CCT373566_9A	PCTK2	CDK17	95	1000
CCT373566_9A	PCTK3	CDK18	99	1000
CCT373566_9A	PDGFRA	PDGFRA	95	1000
CCT373566_9A	PDGFRB	PDGFRB	98	1000
CCT373566_9A	PDPK1	PDPK1	100	1000
CCT373566_9A	PFCDPK1(P.falciparum)	CDPK1	69	1000
CCT373566_9A	PFPK5(P.falciparum)	MAL13P1.279	89	1000
CCT373566_9A	PFTAIRE2	CDK15	98	1000
CCT373566_9A	PFTK1	CDK14	95	1000
CCT373566_9A	PHKG1	PHKG1	97	1000
CCT373566_9A	PHKG2	PHKG2	100	1000
CCT373566_9A	PIK3C2B	PIK3C2B	100	1000
CCT373566_9A	PIK3C2G	PIK3C2G	86	1000
CCT373566_9A	PIK3CA	PIK3CA	100	1000
CCT373566_9A	PIK3CA(C420R)	PIK3CA	93	1000
CCT373566_9A	PIK3CA(E542K)	PIK3CA	83	1000
CCT373566_9A	PIK3CA(E545A)	PIK3CA	100	1000
CCT373566_9A	PIK3CA(E545K)	PIK3CA	95	1000
CCT373566_9A	PIK3CA(H1047L)	PIK3CA	84	1000
CCT373566_9A	PIK3CA(H1047Y)	PIK3CA	94	1000
CCT373566_9A	PIK3CA(I800L)	PIK3CA	82	1000
CCT373566_9A	PIK3CA(M1043I)	PIK3CA	89	1000
CCT373566_9A	PIK3CA(Q546K)	PIK3CA	89	1000
CCT373566_9A	PIK3CB	PIK3CB	85	1000
CCT373566_9A	PIK3CD	PIK3CD	90	1000
CCT373566_9A	PIK3CG	PIK3CG	98	1000
CCT373566_9A	PIK4CB	PI4KB	94	1000
CCT373566_9A	PIKFYVE	PIKFYVE	83	1000
CCT373566_9A	PIM1	PIM1	100	1000
CCT373566_9A	PIM2	PIM2	98	1000
CCT373566_9A	PIM3	PIM3	100	1000
CCT373566_9A	PIP5K1A	PIP5K1A	77	1000
CCT373566_9A	PIP5K1C	PIP5K1C	91	1000
CCT373566_9A	PIP5K2B	PIP4K2B	100	1000
CCT373566_9A	PIP5K2C	PIP4K2C	82	1000
CCT373566_9A	PKAC-alpha	PRKACA	100	1000
CCT373566_9A	PKAC-beta	PRKACB	80	1000
CCT373566_9A	PKMYT1	PKMYT1	100	1000
CCT373566_9A	PKN1	PKN1	100	1000
CCT373566_9A	PKN2	PKN2	100	1000
CCT373566_9A	PKNB(M.tuberculosis)	pknB	100	1000
CCT373566_9A	PLK1	PLK1	83	1000
CCT373566_9A	PLK2	PLK2	87	1000
CCT373566_9A	PLK3	PLK3	78	1000
CCT373566_9A	PLK4	PLK4	100	1000
CCT373566_9A	PRKCD	PRKCD	100	1000
CCT373566_9A	PRKCE	PRKCE	98	1000
CCT373566_9A	PRKCH	PRKCH	94	1000
CCT373566_9A	PRKCI	PRKCI	88	1000
CCT373566_9A	PRKCQ	PRKCQ	100	1000
CCT373566_9A	PRKD1	PRKD1	98	1000
CCT373566_9A	PRKD2	PRKD2	94	1000
CCT373566_9A	PRKD3	PRKD3	75	1000
CCT373566_9A	PRKG1	PRKG1	96	1000
CCT373566_9A	PRKG2	PRKG2	100	1000
CCT373566_9A	PRKR	EIF2AK2	95	1000
CCT373566_9A	PRKX	PRKX	100	1000
CCT373566_9A	PRP4	PRPF4B	94	1000
CCT373566_9A	PYK2	PTK2B	98	1000
CCT373566_9A	QSK	KIAA0999	90	1000
CCT373566_9A	RAF1	RAF1	92	1000
CCT373566_9A	RET	RET	99	1000
CCT373566_9A	RET(M918T)	RET	100	1000
CCT373566_9A	RET(V804L)	RET	100	1000
CCT373566_9A	RET(V804M)	RET	97	1000
CCT373566_9A	RIOK1	RIOK1	78	1000
CCT373566_9A	RIOK2	RIOK2	100	1000
CCT373566_9A	RIOK3	RIOK3	85	1000
CCT373566_9A	RIPK1	RIPK1	100	1000
CCT373566_9A	RIPK2	RIPK2	100	1000
CCT373566_9A	RIPK4	RIPK4	100	1000
CCT373566_9A	RIPK5	DSTYK	90	1000
CCT373566_9A	ROCK1	ROCK1	93	1000
CCT373566_9A	ROCK2	ROCK2	94	1000
CCT373566_9A	ROS1	ROS1	100	1000
CCT373566_9A	RPS6KA4(Kin.Dom.1-N-terminal)	RPS6KA4	96	1000
CCT373566_9A	RPS6KA4(Kin.Dom.2-C-terminal)	RPS6KA4	100	1000
CCT373566_9A	RPS6KA5(Kin.Dom.1-N-terminal)	RPS6KA5	93	1000
CCT373566_9A	RPS6KA5(Kin.Dom.2-C-terminal)	RPS6KA5	96	1000
CCT373566_9A	RSK1(Kin.Dom.1-N-terminal)	RPS6KA1	95	1000
CCT373566_9A	RSK1(Kin.Dom.2-C-terminal)	RPS6KA1	90	1000
CCT373566_9A	RSK2(Kin.Dom.1-N-terminal)	RPS6KA3	100	1000
CCT373566_9A	RSK2(Kin.Dom.2-C-terminal)	RPS6KA3	100	1000
CCT373566_9A	RSK3(Kin.Dom.1-N-terminal)	RPS6KA2	100	1000
CCT373566_9A	RSK3(Kin.Dom.2-C-terminal)	RPS6KA2	83	1000
CCT373566_9A	RSK4(Kin.Dom.1-N-terminal)	RPS6KA6	90	1000
CCT373566_9A	RSK4(Kin.Dom.2-C-terminal)	RPS6KA6	88	1000
CCT373566_9A	S6K1	RPS6KB1	85	1000
CCT373566_9A	SBK1	SBK1	99	1000
CCT373566_9A	SGK	SGK1	98	1000
CCT373566_9A	SgK110	SgK110	95	1000
CCT373566_9A	SGK2	SGK2	86	1000
CCT373566_9A	SGK3	SGK3	99	1000
CCT373566_9A	SIK	SIK1	98	1000
CCT373566_9A	SIK2	SIK2	98	1000
CCT373566_9A	SLK	SLK	100	1000
CCT373566_9A	SNARK	NUAK2	100	1000
CCT373566_9A	SNRK	SNRK	93	1000
CCT373566_9A	SRC	SRC	100	1000
CCT373566_9A	SRMS	SRMS	90	1000
CCT373566_9A	SRPK1	SRPK1	83	1000
CCT373566_9A	SRPK2	SRPK2	100	1000
CCT373566_9A	SRPK3	SRPK3	90	1000
CCT373566_9A	STK16	STK16	88	1000
CCT373566_9A	STK33	STK33	100	1000
CCT373566_9A	STK35	STK35	99	1000
CCT373566_9A	STK36	STK36	91	1000
CCT373566_9A	STK39	STK39	98	1000
CCT373566_9A	SYK	SYK	98	1000
CCT373566_9A	TAK1	MAP3K7	100	1000
CCT373566_9A	TAOK1	TAOK1	99	1000
CCT373566_9A	TAOK2	TAOK2	87	1000
CCT373566_9A	TAOK3	TAOK3	91	1000
CCT373566_9A	TBK1	TBK1	100	1000
CCT373566_9A	TEC	TEC	94	1000
CCT373566_9A	TESK1	TESK1	100	1000
CCT373566_9A	TGFBR1	TGFBR1	89	1000
CCT373566_9A	TGFBR2	TGFBR2	100	1000
CCT373566_9A	TIE1	TIE1	100	1000
CCT373566_9A	TIE2	TEK	100	1000
CCT373566_9A	TLK1	TLK1	87	1000
CCT373566_9A	TLK2	TLK2	100	1000
CCT373566_9A	TNIK	TNIK	94	1000
CCT373566_9A	TNK1	TNK1	92	1000
CCT373566_9A	TNK2	TNK2	93	1000
CCT373566_9A	TNNI3K	TNNI3K	100	1000
CCT373566_9A	TRKA	NTRK1	100	1000
CCT373566_9A	TRKB	NTRK2	97	1000
CCT373566_9A	TRKC	NTRK3	100	1000
CCT373566_9A	TRPM6	TRPM6	95	1000
CCT373566_9A	TSSK1B	TSSK1B	100	1000
CCT373566_9A	TSSK3	TSSK3	72	1000
CCT373566_9A	TTK	TTK	91	1000
CCT373566_9A	TXK	TXK	99	1000
CCT373566_9A	TYK2(JH1domain-catalytic)	TYK2	97	1000
CCT373566_9A	TYK2(JH2domain-pseudokinase)	TYK2	89	1000
CCT373566_9A	TYRO3	TYRO3	100	1000
CCT373566_9A	ULK1	ULK1	93	1000
CCT373566_9A	ULK2	ULK2	100	1000
CCT373566_9A	ULK3	ULK3	93	1000
CCT373566_9A	VEGFR2	KDR	95	1000
CCT373566_9A	VPS34	PIK3C3	80	1000
CCT373566_9A	VRK2	VRK2	89	1000
CCT373566_9A	WEE1	WEE1	89	1000
CCT373566_9A	WEE2	WEE2	93	1000
CCT373566_9A	WNK1	WNK1	100	1000
CCT373566_9A	WNK2	WNK2	100	1000
CCT373566_9A	WNK3	WNK3	96	1000
CCT373566_9A	WNK4	WNK4	42	1000
CCT373566_9A	YANK1	STK32A	98	1000
CCT373566_9A	YANK2	STK32B	90	1000
CCT373566_9A	YANK3	STK32C	100	1000
CCT373566_9A	YES	YES1	99	1000
CCT373566_9A	YSK1	STK25	91	1000
CCT373566_9A	YSK4	MAP3K19	100	1000
CCT373566_9A	ZAK	ZAK	98	1000
CCT373566_9A	ZAP70	ZAP70	100	1000
